# Supplementary material for: Resveratrol-Loaded Nanoemulsions: In Vitro Activity on Human T24 Bladder Cancer Cells
Source: Nanomaterials (Basel). 2021 Jun 15;11(6):1569. doi: 10.3390/nano11061569 (PMC8232283; doi:10.3390/nano11061569)
Supplement: Supplementary file 1 [file nanomaterials-11-01569-s001.zip]

Archive with 1 entries (1 files):
- supplementary-1239582 -revised.pdf
